# Supplementary material for: Genes Involved in Oxidative Stress Pathways Are Differentially Expressed in Circulating Mononuclear Cells Derived From Obese Insulin-Resistant and Lean Insulin-Sensitive Individuals Following a Single Mixed-Meal Challenge
Source: Front Endocrinol (Lausanne). 2019 Apr 24;10:256. doi: 10.3389/fendo.2019.00256 (PMC6491694; doi:10.3389/fendo.2019.00256)
Supplement: Supplementary Data Sheet 1 — Baseline Values Database. [file Data_Sheet_1.xlsx]

## Sheet: Sheet1
ID	BMI	Group	Age	Waist Circumference	Chol	TG	HDL-c	LDL-c	Insulin	FBG	HOMA-IR	NEFA
DIET01	22.2063	LEAN	23	80	7.1	0.61	1.64	5.18	5.26	4.5	1.052	0.476667
DIET04	21.6425	LEAN	23	82	4.63	0.48	1.75	2.66	6	4.3	1.14667	0.613333
DIET05	22.9394	LEAN	25	78	4.87	0.92	1.76	2.69	4.2	4.1	0.765333	0.706667
DIET06	22.3192	LEAN	23	77	4.71	0.35	2.28	2.27	3.3	4.2	0.616	0.3
DIET07	22.5027	LEAN	23	81	4.97	0.72	1.73	2.91	1.5	4.5	0.3	0.276667
DIET08	21.9924	LEAN	23	80.5	5.43	0.5	1.49	3.71	3.7	4.3	0.707111	0.45
DIET09	21.3802	LEAN	23	81	4.66	0.55	1.62	2.79	5.9	4.3	1.12756	0.226667
DIET20	21.7469	LEAN	23	79	5.08	0.94	1.79	2.86	5.8	4.6	1.18578	0.333333
DIET21	21.3698	LEAN	23	81	4.38	0.55	1.35	2.78	3.1	4.2	0.578667	0.31
DIET10	28.3599	OBESE	35	102	4.89	3.09	1.01	2.48	17.6	4.8	3.75467	0.523333
DIET11	28.8332	OBESE	22	98	4.23	2.35	0.83	2.33	36.4	4.1	6.63289	0.293333
DIET12	32.1039	OBESE	31	103	7.09	1.86	1.29	4.95	14.96	4.7	3.12498	0.43
DIET14	27.7427	OBESE	27	96	4.14	0.88	1.36	2.38	18.72	4.7	3.9104	0.55
DIET15	31.3058	OBESE	30	102	6	2.2	1.12	3.88	22.48	5.4	5.3952	0.533333
DIET16	34.2846	OBESE	30	106	4.92	2.02	1.27	2.73	14.24	4.4	2.78471	0.54
DIET17	30.7695	OBESE	32	101	4.85	2.4	1.06	2.7	23.73	4.9	5.16787	0.4
DIET18	30.4152	OBESE	27	100	4.25	0.9	1.28	2.56	24.09	4.4	4.71093	0.44
DIET22	27.5195	OBESE	23	99	7.18	2.09	1.46	4.77	17.11	4.7	3.57409	0.66
