# Supplementary material for: Genes Involved in Oxidative Stress Pathways Are Differentially Expressed in Circulating Mononuclear Cells Derived From Obese Insulin-Resistant and Lean Insulin-Sensitive Individuals Following a Single Mixed-Meal Challenge
Source: Front Endocrinol (Lausanne). 2019 Apr 24;10:256. doi: 10.3389/fendo.2019.00256 (PMC6491694; doi:10.3389/fendo.2019.00256)
Supplement: Supplementary Data Sheet 2 — Gene Expression Database. [file Data_Sheet_2.xlsx]

## Sheet: Sheet1
ID	Age	BMI	Group	DIET	NCF1_0_FCHG	NCF1_120_FCHG	NCF1_360_FCHG	NCF1_0_GEXP	NCF1_120_GEXP	NCF1_360_GEXP	NCF2_0_FCHG	NCF2_120_FCHG	NCF2_360_FCHG	NCF2_0_GEXP	NCF2_120_GEXP	NCF2_360_GEXP	NCF4_0_FCHG	NCF4_120_FCHG	NCF4_360_FCHG	NCF4_0_GEXP	NCF4_120_GEXP	NCF4_360_GEXP	SOD1_0_FCHG	SOD1_120_FCHG	SOD1_360_FCHG	SOD1_0_GEXP	SOD1_120_GEXP	SOD1_360_GEXP	SOD2_0_FCHG	SOD2_120_FCHG	SOD2_360_FCHG	SOD2_0_GEXP	SOD2_120_GEXP	SOD2_360_GEXP	NRF2_0_FCHG	NRF2_120_FCHG	NRF2_360_FCHG	NRF2_0_GEXP	NRF2_120_GEXP	NRF2_360_GEXP	CYBB_0_FCHG	CYBB_120_FCHG	CYBB_360_FCHG	CYBB_0_GEXP	CYBB_120_GEXP	CYBB_360_GEXP	CYBA_0_FCHG	CYBA_120_FCHG	CYBA_360_FCHG
DIET01	23	22.21	LEAN	HC	1	1.09367	0.956573	0.0603972	0.0660546	0.0577743	1	1.08406	1.12505	0.0640018	0.0693816	0.0720054	1	1.18811	1.2395	0.00445963	0.00529854	0.00552771	1	0.964045	1.10301	0.026294	0.0253486	0.0290026	1	0.917878	1.3465	0.0676348	0.0620805	0.0910705	1	1.03369	1.21544	0.0312756	0.0323292	0.0380137	1	1.25814	1.36659	0.1018	0.128079	0.139119	1	0.963849	1.12066
DIET04	23	21.64	LEAN	HC	1	1.54297	1.71874	0.0905589	0.13973	0.155647	1	1.42185	1.87556	0.111491	0.158523	0.209109	1	2.75852	3.40543	0.00716409	0.0197623	0.0243968	1	5.68488	6.0413	0.0337259	0.191728	0.203748	1	2.04182	2.45155	0.102238	0.208751	0.250641	1	2.46646	2.83168	0.0363979	0.0897741	0.103067	1	1.72079	1.43631	0.108442	0.186607	0.155756	1	1.31078	1.08475
DIET05	25	22.94	LEAN	HC	1	1.15741		0.150726	0.174452		1	1.15108		0.165511	0.190517		1	1.23589		0.0153702	0.0189959		1	1.36201		0.108624	0.147946		1	1.27999		0.150002	0.192001		1	0.966886		0.0747757	0.0722996		1	0.9014		0.191666	0.172768		1	0.857471
DIET06	23	22.3192	LEAN	HC
DIET07	24	22.5027	LEAN	HC	1		0.786561	0.175856		0.138321	1		0.972196	0.189535		0.184265	1		1.59351	0.0180756		0.0288036	1		1.86986	0.0507257		0.0948497	1		0.780015	0.1244		0.0970337	1		1.1222	0.052069		0.058432	1		0.050057	7.01833		0.351317	1		0.0449571
DIET08	23	21.9924	LEAN	HC
DIET09	23	21.5619	LEAN	HC	1	0.996897		0.0720783	0.0718546		1	0.945083		0.119338	0.112784		1	1.3064		0.00627883	0.00820267		1	1.22603		0.016816	0.020617		1	0.918427		0.0788432	0.0724118		1	1.24381		0.0232929	0.028972		1	0.85846		0.123064	0.105646		1	1.2026
DIET20	23	21.7469	LEAN	HC	1	0.825701	1.02271	0.119581	0.0987381	0.122296	1	0.846723	0.863509	0.138031	0.116874	0.119191	1	0.93374	0.950524	0.00821563	0.00767127	0.00780915	1	0.76265	0.899551	0.0519887	0.0396492	0.0467665	1	0.819478	0.826435	0.136625	0.111961	0.112912	1	0.890455	0.981791	0.0409263	0.036443	0.040181	1	0.739038	0.720987	0.206108	0.152321	0.148601	1	1.04202	1.23581
DIET21	23	21.37	LEAN	HC	1		1.00905	0.0727602		0.0734186	1		1.08306	0.0754995		0.0817707	1		1.02981	0.00540763		0.00556885	1		1.09973	0.0331763		0.036485	1		0.710471	0.139179		0.0988825	1		0.962291	0.0350135		0.0336932	1		0.862473	0.121723		0.104983	1		1.23113
DIET10	35	28.3599	OBESE	HC
DIET11	22	28.8332	OBESE	HC	1	0.552324	0.58783	0.12635	0.0697861	0.0742723	1	0.607599	0.555546	0.135922	0.0825862	0.0755111	1	0.531496	0.539808	0.0117662	0.00625369	0.00635149	1	0.800862	0.905369	0.0470484	0.0376793	0.0425962	1	0.436969	0.420933	0.214395	0.093684	0.0902459	1	0.862137	0.988948	0.0359159	0.0309645	0.035519	1	1.06476	1.16117	0.13427	0.142965	0.15591	1	0.898444	1.01577
DIET12	31	32.1	OBESE	HC	1	0.86723	0.96854	0.0676846	0.0586982	0.0655553	1	0.962113	1.09037	0.0929112	0.0893911	0.101307	1	0.739763	0.888448	0.00841466	0.00622486	0.007476	1	1.17942	1.24289	0.0217064	0.025601	0.0269786	1	1.13475	1.13642	0.0856131	0.0971491	0.0972924	1	1.27425	1.29457	0.0247593	0.0315496	0.0320527	1	1.24845	1.52789	0.128939	0.160973	0.197004	1	0.931011	1.08851
DIET14	27	27.77	OBESE	HC	1	1.1967	0.913898	0.2004	0.239819	0.183146	1	1.30382	0.979125	0.142918	0.186339	0.139935	1	1.07062	1.04529	0.00947437	0.0101435	0.00990348	1	1.80675	1.31408	0.0248612	0.0449179	0.0326696	1	1.45112	1.19306	0.163447	0.237181	0.195001	1	1.67264	1.30167	0.0383283	0.0641096	0.0498911	1	1.88014	1.65213	0.275004	0.517047	0.454342	1	1.06103	1.24677
DIET15	30	31.31	OBESE	HC	1	0.730109	1.00416	0.0887692	0.0648112	0.089138	1	0.75063	0.997595	0.0971557	0.0729279	0.096922	1	0.804021	0.959523	0.00645751	0.00519198	0.00619613	1	1.35711	1.04061	0.0477542	0.0648076	0.0496932	1	1.17902	1.00605	0.147989	0.174483	0.148884	1	1.21708	1.30315	0.0392397	0.047758	0.0511353	1	0.711694	0.877139	0.207978	0.148017	0.182426	1	0.935363	1.1037
DIET16	30	34.2846	OBESE	HC	1	0.802459	1.0002	0.07156	0.0574239	0.0715742	1	0.790259	0.831357	0.133347	0.105379	0.110859	1	0.776276	0.82922	0.00732758	0.00568822	0.00607617	1	0.577865	0.811679	0.0497707	0.0287607	0.0403978	1	0.723275	0.951559	0.0913765	0.0660904	0.0869502	1	0.916505	0.977644	0.0373414	0.0342235	0.0365066	1	1.15553	1.3168	0.206036	0.238081	0.271308	1	0.767783	0.9095
DIET17	32	30.77	OBESE	HC	1	0.900221	1.97746	0.0727861	0.0655236	0.143931	1	0.941175	1.69326	0.0985564	0.0927588	0.166882	1	1.00907	1.97587	0.00614208	0.0061978	0.0121359	1	0.956336	2.47918	0.0264698	0.025314	0.0656235	1	0.843564	2.25182	0.0779047	0.0657176	0.175427	1	0.958468	1.94508	0.0303249	0.0290654	0.0589845	1	1.17937	1.7675	0.103421	0.121972	0.182797	1	1.10059	2.24267
DIET18	27	30.42	OBESE	HC	1	0.893658	0.996274	0.0873728	0.0780814	0.0870472	1	1.01621	0.876545	0.0826062	0.0839454	0.072408	1	0.893729	1.13021	0.00498977	0.0044595	0.00563949	1	0.782696	0.925523	0.0276705	0.0216576	0.0256097	1	0.915707	0.990489	0.0865843	0.0792859	0.0857608	1	1.04511	1.14883	0.0244084	0.0255095	0.0280411	1	1.06913	1.00305	0.142261	0.152096	0.142695	1	0.868135	0.914497
DIET22	23	27.52	OBESE	HC	1	1.13056	1.25512	0.178839	0.202189	0.224464	1	0.974377	1.06477	0.241463	0.235276	0.257104	1	0.753516	0.847125	0.0164779	0.0124163	0.0139588	1	0.717323	0.715208	0.1033	0.0740995	0.0738811	1	1.27217	0.0560726	0.154051	0.19598	0.00863807	1	1.39006	1.62054	0.0161622	0.0224665	0.0261914	1	0.93	1.53	0.131591	0.123	0.202	1	0.93	1.38
DIET01	23	22.21	LEAN	HF	1	1.79017	2.03136	0.0774548	0.138657	0.157339	1	1.89874	2.02177	0.0957979	0.181895	0.193681	1	2.16095	2.18939	0.00575792	0.0124426	0.0126063	1	4.386	5.06272	0.0270056	0.118447	0.136722	1	2.09055	2.16956	0.0933773	0.19521	0.202588	1	1.87443	1.94868	0.0390833	0.073259	0.0761609	1	1.1225	0.870112	0.554398	0.622312	0.482388	1	1.23438	1.21797
DIET04	23	21.64	LEAN	HF	1	1.0506	0.931282	0.0929752	0.0976796	0.0865861	1	1.18664	1.01083	0.1126	0.133615	0.11382	1	1.15304	1.07666	0.00698796	0.00805737	0.00752369	1	2.09833	1.29512	0.0316925	0.0665012	0.0410454	1	1.23504	1.12069	0.0991409	0.122443	0.111106	1	1.27315	1.22896	0.0364269	0.0463768	0.0447671	1	2.14454	1.70835	0.0939022	0.201377	0.160418	1	1.77272	1.02125
DIET05	25	22.94	LEAN	HF	1	1.04903		0.154118	0.161674		1	0.93389		0.167266	0.156208		1	1.18091		0.016034	0.0189348		1	1.06179		0.113314	0.120316		1	0.970481		0.15723	0.152589		1	0.908254		0.0675416	0.0613449		1	0.94073		0.176678	0.166206		1	0.826876
DIET06	23	22.3192	LEAN	HF
DIET07	24	22.5027	LEAN	HF	1	1.4825	1.13081	0.0652253	0.0966965	0.0737572	1	1.47846	1.0952	0.0948196	0.140187	0.103846	1	1.55153	1.28962	0.00668528	0.0103724	0.00862146	1	2.06261	1.71621	0.0393992	0.0812652	0.0676173	1	1.04884	0.840249	0.122101	0.128065	0.102596	1	1.54366	1.2203	0.0427456	0.0659845	0.0521624	1	0.915931	0.536901	0.478289	0.438079	0.256794	1	0.813942	0.770715
DIET08	23	21.9924	LEAN	HF	1	0.861311	2.76665	0.0882132	0.0759791	0.244055	1	0.757126	1.93807	0.131884	0.099853	0.255601	1	0.960451	2.38246	0.00797498	0.00765958	0.0190001	1	0.519574	1.87972	0.0450355	0.0233993	0.0846541	1	0.791386	2.15278	0.0804096	0.063635	0.173104	1	0.706453	2.1129	0.0396753	0.0280287	0.08383
DIET09	23	21.5619	LEAN	HF	1	1.05524	1.09533	0.0662823	0.0699441	0.0726012	1	1.06148	1.10002	0.0994469	0.105561	0.109394	1	0.951619	1.02636	0.00575185	0.00547357	0.00590345	1	1.3721	1.4268	0.0141483	0.0194128	0.0201867	1	1.23338	1.09449	0.0949998	0.117171	0.103976	1	1.22482	1.32106	0.0248001	0.0303757	0.0327626	1	1.32904	1.40694	0.108857	0.144676	0.153156	1	1.01596	0.882309
DIET20	23	21.7469	LEAN	HF	1	1.10958	1.27042	0.0946743	0.105048	0.120277	1	0.986179	1.33245	0.119971	0.118313	0.159855	1	1.00687	1.1869	0.00700955	0.00705772	0.00831965	1	1.35185	1.13122	0.0306627	0.0414515	0.0346862	1	0.988985	1.34601	0.11308	0.111835	0.152207	1	1.00501	1.21425	0.0348157	0.0349901	0.042275	1	0.955718	1.26981	0.208122	0.198906	0.264276	1	1.14288	1.19326
DIET21	23	21.37	LEAN	HF	1	0.685191	0.690424	0.185472	0.127084	0.128054	1	0.926889	0.826083	0.15362	0.142388	0.126903	1	0.563802	0.671133	0.0202972	0.0114436	0.0136222	1	0.737234	0.719124	0.185406	0.136687	0.13333	1	0.780325	0.869047	0.311115	0.242771	0.270374	1	0.750958	0.77145	0.0751076	0.0564026	0.0579418	1		0.984952	0.170818		0.168247	1		1.20151
DIET10	35	28.3599	OBESE	HF	1	1.18034	1.10866	0.0671331	0.0792397	0.0744279	1	1.28064	1.01006	0.0979893	0.125489	0.098975	1	1.06823	1.09198	0.00650764	0.00695168	0.00710622	1	1.13877	1.82808	0.0308803	0.0351657	0.0564517	1	1.09588	1.11764	0.0767002	0.0840543	0.0857236	1	1.22086	1.30331	0.0344494	0.0420579	0.0448983	1	0.951741	0.775092	0.264727	0.251951	0.205187	1	1.10454	1.31403
DIET11	22	28.8332	OBESE	HF	1	1.08634	1.1929	0.0665627	0.0723097	0.0794029	1	1.01304	0.901509	0.0981852	0.0994659	0.0885149	1	1.01714	1.06372	0.00611939	0.00622426	0.00650934	1	1.05665	1.15577	0.0400481	0.0423169	0.0462863	1	0.800231	1.13531	0.075253	0.0602198	0.0854354	1	0.975275	1.15686	0.0363311	0.0354329	0.0420299	1	1.1887	1.0652	0.177644	0.211165	0.189227	1	0.988658	1.02012
DIET12	31	32.1	OBESE	HF	1	0.782287	0.92495	0.0755195	0.0590779	0.0698518	1	0.881223	0.974439	0.104121	0.0917538	0.10146	1	0.844098	0.872196	0.00730266	0.00616416	0.00636936	1	0.726877	0.895259	0.0297141	0.0215985	0.0266019	1	0.876904	1.0378	0.0983391	0.086234	0.102056	1	0.908284	1.05563	0.0304789	0.0276835	0.0321745	1	0.939849	0.922702	0.19742	0.185545	0.18216	1	0.852958	0.883993
DIET14	27	27.77	OBESE	HF	1	0.931857	2.30089	0.0649711	0.0605438	0.149491	1	0.837769	1.98002	0.100341	0.0840629	0.198678	1	0.909524	3.39472	0.00581206	0.00528621	0.0197303	1	1.54111	1.43817	0.0414863	0.0639349	0.0596644	1	1.06913	3.12214	0.117006	0.125094	0.365309	1	1.26591	1.74435	0.0362135	0.0458431	0.0631691	1	1.04931	2.16158	0.217661	0.228394	0.470493	1	0.885548	1.83185
DIET15	30	31.31	OBESE	HF	1	0.790597	0.819499	0.086711	0.0685534	0.0710595	1	0.846571	0.812157	0.092534	0.0783366	0.0751521	1	0.718223	0.841398	0.00660043	0.00474058	0.00555359	1	1.9127	1.64631	0.0299141	0.0572167	0.0492479	1	0.989398	1.01261	0.10859	0.107439	0.10996	1	1.31306	1.37438	0.0344618	0.0452505	0.0473637	1	1.53211	1.52556	0.120671	0.184881	0.184091	1	0.907181	0.9137
DIET16	30	34.2846	OBESE	HF	1	1.05447	1.31506	0.097853	0.103183	0.128683	1	0.803414	1.25937	0.144342	0.115966	0.18178	1	1.12593	1.3711	0.00883998	0.00995323	0.0121205	1	2.45227	1.11505	0.0265668	0.0651491	0.0296233	1	1.32526	2.0945	0.0860943	0.114097	0.180325	1	1.62474	1.45971	0.0280492	0.0455728	0.0409438	1	1.30674	1.85124	0.168863	0.220661	0.312607	1	0.981706	1.01599
DIET17	32	30.77	OBESE	HF	1	0.780657	1.01015	0.110707	0.0864244	0.111831	1	0.89315	0.877947	0.103521	0.0924596	0.0908857	1	0.908245	1.10776	0.00810144	0.00735809	0.00897449	1	0.995999	2.32457	0.0317315	0.0316045	0.0737621	1	1.05085	1.55429	0.0801514	0.084227	0.124579	1	1.04829	1.63145	0.0337211	0.0353493	0.0550144	1	1.24134	1.32852	0.108705	0.134939	0.144416	1	0.581606	0.874799
DIET18	27	30.42	OBESE	HF	1	0.880925	0.842932	0.0751098	0.0661661	0.0633125	1	1.01253	1.05451	0.0668527	0.0676901	0.0704971	1	0.91241	0.968699	0.00497914	0.00454302	0.00482329	1	0.915618	0.741544	0.0199945	0.0183073	0.0148268	1	0.864433	0.83844	0.0898482	0.0776678	0.0753323	1	0.828218	1.03004	0.0260991	0.0216158	0.0268831	1	0.82806	0.886218	0.147782	0.122373	0.130967	1	1.05727	1.19303
DIET22	23	27.52	OBESE	HF	1	1.28394	0.832885	0.178839	0.229618	0.148953	1	1.01925	0.821281	0.241463	0.246112	0.198309	1	0.919379	0.859871	0.0164779	0.0151494	0.0141688	1	0.712625	0.774086	0.1033	0.0736141	0.0799632	1	1.28197	1.15373	0.154051	0.19749	0.177734	1	0.861017	0.810134	0.0674301	0.0580585	0.0546274	1	0.856134	0.984723	0.0979795	0.0838836	0.0964827	1	0.898424	1.02091
DIET01	23	22.21	LEAN	HP	1	1.1066	1.07344	0.0715735	0.0792035	0.0768301	1	1.126	0.767648	0.0735673	0.0828371	0.0564738	1	1.18198	0.897023	0.00565983	0.00668979	0.005077	1	1.19866	0.66174	0.0295966	0.0354762	0.0195853	1	1.09371	0.955756	0.0886406	0.0969467	0.0847188	1	1.25301	1.03379	0.0326915	0.0409627	0.0337962	1	1.32231	0.695723	0.128032	0.169299	0.0890751	1	0.926047	1.12915
DIET04	23	21.64	LEAN	HP	1	0.838	0.99839	0.0883559	0.0740422	0.0882136	1	0.97554	1.09793	0.109782	0.107097	0.120532	1	0.950383	0.992843	0.00730196	0.00693965	0.0072497	1	1.29198	1.20537	0.0356793	0.0460967	0.0430066	1	0.913098	1.32341	0.105108	0.0959742	0.139102	1	1.06084	1.27503	0.0362463	0.0384516	0.0462153	1	1.78132	1.58389	0.119408	0.212704	0.189129	1	1.07678	0.887583
DIET05	25	22.94	LEAN	HP	1	1.2457	1.44248	0.150726	0.18776	0.217419	1	1.26595	1.18907	0.162988	0.206334	0.193804	1	0.79443	0.83351	0.0153702	0.0122106	0.0128113	1	1.04305	0.902491	0.108624	0.1133	0.0980318	1	1.24437	1.35325	0.150721	0.187553	0.203964	1	1.1621	1.36547	0.0647456	0.0752411	0.0884081	1	1.21862	1.10104	0.117611	0.143324	0.129495	1	1.0996	1.07627
DIET06	23	22.3192	LEAN	HP	1	0.939064	0.927049	0.0579447	0.0544138	0.0537176	1	1.16562	1.16533	0.0769269	0.0896673	0.0896455	1	0.9505	0.943414	0.0054804	0.00520912	0.00517029	1	0.804983	0.942964	0.0393057	0.0316404	0.0370639	1	0.972196	0.951969	0.0827412	0.0804407	0.0787671	1	0.842602	0.895125	0.0395314	0.0333093	0.0353855	1	1.27254	1.03376	0.239038	0.304185	0.247108	1	1.49081	1.02532
DIET07	24	22.5027	LEAN	HP	1	1.1224	1.70691	0.0652253	0.0732091	0.111334	1	1.10368	1.47122	0.0948196	0.10465	0.1395	1	1.12727	1.58708	0.00668528	0.00753609	0.0106101	1	1.28069	1.76502	0.0393992	0.0504581	0.0695406	1	1.12163	1.12472	0.122101	0.136952	0.13733	1	1.1888	1.57708	0.0427456	0.0508161	0.067413	1	0.731769	0.797159	0.261648	0.191466	0.208575	1	0.850025	1.0174
DIET08	23	21.9924	LEAN	HP
DIET09	23	21.5619	LEAN	HP	1		1.09746	0.0691082		0.0758435	1		0.872123	0.108819		0.0949034	1		1.71644	0.00598265		0.0102688	1		3.25295	0.0153566		0.0499541	1		1.33023	0.0859714		0.114362	1		0.990976	0.0239306		0.0237146
DIET20	23	21.7469	LEAN	HP	1	0.853915	1.04544	0.143164	0.12225	0.149669	1	1.02348	1.02167	0.119488	0.122294	0.122077	1	0.996374	0.984954	0.00684129	0.00681648	0.00673836	1	0.906056	0.858762	0.0278282	0.0252139	0.0238978	1	0.899945	0.971427	0.121078	0.108963	0.117618	1	0.923644	1.02285	0.0318072	0.0293785	0.0325341	1	0.974866	0.896569	0.181385	0.176826	0.162624	1	1.15893	1.02428
DIET21	23	21.37	LEAN	HP	1	0.9599	0.887781	0.188938	0.181361	0.167735	1	0.781566	0.684676	0.220568	0.172388	0.151018	1	0.838108	0.68992	0.0206128	0.0172757	0.0142211	1	0.82759	0.697951	0.231371	0.191481	0.161486	1	0.903808	0.717657	0.383008	0.346166	0.274869	1	0.96893	0.783696	0.0920289	0.0891696	0.0721228	1	0.962559	0.690068	0.411401	0.395998	0.283895	1	1.12656	0.863443
DIET10	35	28.3599	OBESE	HP	1	1.04112	1.41934	0.0671331	0.0698933	0.0952847	1	1.04265	1.1936	0.0979893	0.102168	0.11696	1	1.05661	1.09322	0.00650764	0.00687607	0.00711428	1	0.919702	0.823512	0.0308803	0.0284007	0.0254303	1	0.932406	1.2554	0.0767002	0.0715157	0.0962897	1	1.04626	1.22134	0.0344494	0.0360431	0.0420745	1	1.04084	1.08536	0.264727	0.275538	0.287324	1	1.14414	1.1515
DIET11	22	28.8332	OBESE	HP	1	1.18131	1.72648	0.058402	0.0689907	0.10083	1	1.13405	1.45921	0.0698865	0.0792547	0.101979	1	1.26072	1.49826	0.00491208	0.00619273	0.00735958	1	2.02991	2.083	0.0154899	0.0314432	0.0322656	1	1.65047	2.01904	0.077608	0.128089	0.156694	1	2.03724	2.23921	0.0162239	0.0330519	0.0363287	1	2.05041	3.06647	0.0939811	0.1927	0.28819	1	1.18827	1.54907
DIET12	31	32.1	OBESE	HP	1	0.857713	1.09338	0.0647608	0.0555462	0.0708079	1	0.869348	1.18428	0.0896058	0.0778986	0.106118	1	0.990407	1.30283	0.00587851	0.00582211	0.00765869	1	1.08213	1.40946	0.0183261	0.0198313	0.0258299	1	0.959851	1.60883	0.0603739	0.0579499	0.0971315	1	1.10418	1.23986	0.0251993	0.0278245	0.0312436	1	1.39328	1.39068	0.14283	0.199001	0.198631	1	1.14831	0.967414
DIET14	27	27.77	OBESE	HP	1	1.04359	0.781788	0.0580848	0.0606165	0.04541	1	1.08878	0.991055	0.0735211	0.0800486	0.0728634	1	0.987896	0.942737	0.00604023	0.00596711	0.00569435	1	1.10065	1.05894	0.0236315	0.0260099	0.0250243	1	0.937384	0.69455	0.0910329	0.0853328	0.0632269	1	1.18493	1.09215	0.0258362	0.0306142	0.0282171	1	1.36519	0.975265	0.122289	0.166947	0.119264	1	0.729393	0.887198
DIET15	30	31.31	OBESE	HP	1	0.916076	0.874141	0.0901854	0.0826168	0.0788348	1	0.96554	1.01573	0.0820567	0.0792291	0.0833479	1	0.886755	0.951235	0.00632068	0.00560489	0.00601245	1	2.30955	2.05189	0.0226398	0.0522877	0.0464543	1	1.15077	1.05091	0.127665	0.146913	0.134164	1	1.8966	1.67258	0.0284264	0.0539136	0.0475454	1	1.84872	2.14032	0.0881302	0.162928	0.188627	1	1.21839	1.20087
DIET16	30	34.2846	OBESE	HP	1	1.13567	1.28708	0.0597251	0.0678281	0.0768711	1	1.002	1.1173	0.105057	0.105267	0.11738	1	1.11784	1.0692	0.00631711	0.0070615	0.00675423	1	0.946205	1.0599	0.0344421	0.0325893	0.0365051	1	0.818952	0.817638	0.113197	0.0927029	0.0925542	1	0.911656	1.01672	0.0363189	0.0331103	0.0369262	1	0.965163	1.1146	0.216868	0.209313	0.241722	1	1.0289	1.04168
DIET17	32	30.77	OBESE	HP	1	1.99971	1.91527	0.0727861	0.145551	0.139405	1	1.63939	1.45596	0.0985564	0.161572	0.143494	1	3.66688	2.56851	0.00614208	0.0225223	0.015776	1	4.49147	3.8789	0.0264698	0.118888	0.102674	1	2.12363	1.88525	0.0779047	0.165441	0.14687	1		1.30421	0.0303249		0.03955	1	1.45927	1.454	0.103421	0.15092	0.150374	1	1.60663	1.80573
DIET18	27	30.42	OBESE	HP	1	0.888169	1.23473	0.0730983	0.0649236	0.0902568	1	1.01145	0.942912	0.0725546	0.0733851	0.0684126	1	0.855075	1.07628	0.00474634	0.00405848	0.0051084	1	0.7022	1.23245	0.0185984	0.0130598	0.0229215	1	1.00837	1.18843	0.073842	0.0744597	0.0877563	1	1.28693	1.40296	0.0206747	0.0266069	0.0290058	1	1.26873	1.67259	0.112363	0.142558	0.187937	1	0.757292	1.10667
DIET22	23	27.52	OBESE	HP	1	0.896426	0.998534	0.178839	0.160316	0.178577	1	0.774073	0.917561	0.241463	0.18691	0.221557	1	0.92166	0.994585	0.0164779	0.015187	0.0163886	1	0.653865	0.945545	0.1033	0.0675443	0.0976748	1	0.786861	1.404	0.154051	0.121217	0.216289	1	0.850295	0.918804	0.0674301	0.0573355	0.0619551	1	0.793601	0.60679	0.144566	0.114728	0.0877214	1	0.77998	0.685176
[truncated: 21 more columns]
