# Supplementary material for: Genes Involved in Oxidative Stress Pathways Are Differentially Expressed in Circulating Mononuclear Cells Derived From Obese Insulin-Resistant and Lean Insulin-Sensitive Individuals Following a Single Mixed-Meal Challenge
Source: Front Endocrinol (Lausanne). 2019 Apr 24;10:256. doi: 10.3389/fendo.2019.00256 (PMC6491694; doi:10.3389/fendo.2019.00256)
Supplement: Supplementary Data Sheet 3 — F2-isoprostane Database. [file Data_Sheet_3.xlsx]

## Sheet: Sheet1
Sample ID	ID 1	ID 2	ID 3	Endo-569	Heavy-573	IsoP (ng/ml)	Cr (mmol/L)	Cr (mg/ml)	IsoP/Cr (ng/mg)	Note 1	Note 2
DIE-01(HC) U-0	1	HC	0	13083	8343	1.96018	26.4	2.98584	0.656491
DIET-01(HF) U-0	1	HF	0	14512	26894	0.6745	14.8	1.67388	0.402956
DIET-01(HP) U-0	1	HP	0	5004	8161	0.76645	23.4	2.64654	0.289605
DIET-01 (HC) U-360	1	HC	360	6116	11576	0.660418	5.5	0.62205	1.06168
DIET-01 (HF) U-360	1	HF	360	11602	18818	0.770672	13.1	1.48161	0.520158
DIET-01 (HP) U-360	1	HP	360	7595	21249	0.446786	4.6	0.52026	0.858774
DIET-04 (HC) U-0	4	HC	0	12206	36914	0.413326	19	2.1489	0.192343
DIET-04 (HF) U-0	4	HF	0	31515	75696	0.52042	26.2	2.96322	0.175627
DIET-04 (HP) U-0	4	HP	0	45156	19013	2.96876	56.2	6.35622	0.467063	outlier for F2-IsoP	diluted for creatinine (out of range)
DIET-04 (HC) U-360	4	HC	360	21101	70974	0.371633	9.9	1.11969	0.331907
DIET-04 (HF) U-360	4	HF	360	74784	97689	0.956914	19.1	2.16021	0.442973
DIET-04 (HP) U-360	4	HP	360	32839	43448	0.944779	9.8	1.10838	0.852396
DIET-05 (HC) U-0	5	HC	0	32115	53807	0.746069	23.6	2.66916	0.279515
DIET-05 (HF) U-0	5	HF	0	16766	10128	2.06926	41.5	4.69365	0.440864	outlier for F2-IsoP	diluted for creatinine (out of range)
DIET-05 (HP) U-0	5	HP	0	18096	30950	0.730856	16.7	1.88877	0.386948
DIET-05 (HC) U-360	5	HC	360	6096	22660	0.336275	8.7	0.98397	0.341754
DIET-05 (HF) U-360	5	HF	360	18762	15513	1.5118	11	1.2441	1.21517
DIET-05 (HP) U-360	5	HP	360	26835	59294	0.565719	8.6	0.97266	0.581621
DIET-06 (HC) U-0	6	HC	0	40161	174160	0.288248	31.1	3.51741	0.0819489
DIET-06 (HF) U-0	6	HF	0	21056	23322	1.12855	22.4	2.53344	0.445461
DIET-06 (HP) U-0	6	HP	0	41296	40696	1.26843	26	2.9406	0.431351
DIET-06 (HC) U-360	6	HC	360	9988	31452	0.396954	9.2	1.04052	0.381496
DIET-06 (HF) U-360	6	HF	360	10946	29135	0.469624	6.4	0.72384	0.648796
DIET-06 (HP) U-360	6	HP	360	14275	15881	1.12359	9.7	1.09707	1.02417
DIET-07 (HC) U-0	7	HC	0	16873	44577	0.473142	21.9	2.47689	0.191023
DIET-07 (HF) U-0	7	HF	0	24201	41120	0.735682	25.6	2.89536	0.25409
DIET-07 (HP) U-0	7	HP	0	14675	13474	1.36142	13.5	1.52685	0.891652
DIET-07 (HC) U-360	7	HC	360	10075	18155	0.693679	7.9	0.89349	0.776371
DIET-07 (HF) U-360	7	HF	360	32153	48503	0.828634	13.3	1.50423	0.550869
DIET-07 (HP) U-360	7	HP	360	21050	97307	0.270407	9.3	1.05183	0.257082
DIET-08 (HC) U-0	8	HC	0	12392	30753	0.503691	34.7	3.92457	0.128343
DIET-08 (HF) U-0	8	HF	0	10856	12097	1.12177	25.6	2.89536	0.387436
DIET-08 (HP) U-0	8	HP	0	19208	181319	0.132419	25.9	2.92929	0.045205
DIET-08 (HC) U-360	8	HC	360	7330	11276	0.812567	15	1.6965	0.478966
DIET-08 (HF) U-360	8	HF	360	21522	18891	1.42409	12.5	1.41375	1.00731
DIET-08 (HP) U-360	8	HP	360	22954	130019	0.220679	11.7	1.32327	0.166768
DIET-09 (HC) U-0	9	HC	0	15227	47063	0.404431	1.8	0.20358	1.9866
DIET-09 (HF) U-0	9	HF	0	5298	45300	0.146192	1.5	0.16965	0.861727
DIEF-09 (HP) U-0	9	HP	0	15957	16982	1.17455	5.2	0.58812	1.99713
DIET-09 (HC) U-360	9	HC	360	10935	50923	0.26842	3.1	0.35061	0.76558
DIET-09 (HF) U-360	9	HF	360	9654	47592	0.253562	2.6	0.29406	0.862278
DIET-09 (HP) U-360	9	HP	360	20528	76908	0.333645	3.5	0.39585	0.842858
DIET-10 (HF) U-0	10	HF	0	86827	71532	1.51728	18.1	2.04711	0.741179
DIET-10 (HP) U-0	10	HP	0	41750	45485	1.14736	21	2.3751	0.483077
DIET-10 (HF) U-360	10	HF	360	11396	25601	0.556424	2.9	0.32799	1.69647
DIET-10 (HP) U-360	10	HP	360	4217	40074	0.131538	0.5	0.05655	2.32605
DIET-11 (HF) U-0	11	HF	0	48316	65477	0.922385	20.3	2.29593	0.401748
DIET-11 (HP) U-0	11	HP	0	38865	83161	0.584183	21.2	2.39772	0.243641
DIET-11 (HF) U-360	11	HF	360	34209	62317	0.686189	17.8	2.01318	0.340848
DIET-11 (HP) U-360	11	HP	360	24034	85520	0.351292	3.8	0.42978	0.817377
DIET-12 (HF) U-0	12	HF	0	77274	52430	1.84231	37.4	4.22994	0.435541
DIET-12 (HP) U-0	12	HP	0	80515	204950	0.491065	37.1	4.19601	0.117031
DIET-12 (HF) U-360	12	HF	360	17994	42493	0.529322	10.7	1.21017	0.437395
DIET-12 (HP) U-360	12	HP	360	20232	50199	0.503795	11.5	1.30065	0.387341
DIET-14 (HF) U-0	14	HF	0	35193	44164	0.996088	27	3.0537	0.326191
DIET-14 (HP) U-0	14	HP	0	27180	43862	0.774588	30.9	3.49479	0.221641
DIET-14 (HF) U-360	14	HF	360	18721	60554	0.386453	6.3	0.71253	0.542367
DIET-14 (HP) U-360	14	HP	360	11302	20026	0.705458	10.6	1.19886	0.588441
DIET-15 (HF) U-0	15	HF	0	7802	47672	0.204575	4.5	0.50895	0.401955
DIET-15 (HP) U-0	15	HP	0	17115	56152	0.380997	18	2.0358	0.187149
DIET-15 (HF) U-360	15	HF	360	18020	48953	0.460135	11	1.2441	0.369854
DIET-15 (HP) U-360	15	HP	360	11083	40060	0.345825	11.9	1.34589	0.256949
DIET-16 (HC) U-0	16	HC	0	27923	67412	0.517768	28.1	3.17811	0.162917
DIET-16 (HF) U-0	16	HF	0	91403	109227	1.04602	27.2	3.07632	0.340024
DIET-16 (HP) U-0	16	HP	0	54083	117538	0.575165	17.5	1.97925	0.290597
DIET-16 (HC) U-360	16	HC	360	39555	80026	0.617846	17.2	1.94532	0.317606
DIET-16 (HF) U-360	16	HF	360	46112	54037	1.06668	20	2.262	0.471563
DIET-16 (HP) U-360	16	HP	360	43028	129203	0.416283	10	1.131	0.368066
DIET-17 (HC) U-0	17	HC	0	135528	43460	3.89807	20.6	2.32986	1.67309
DIET-17 (HF) U-0	17	HF	0	25010	166813	0.18741	24.7	2.79357	0.0670864
DIET-17 (HP) U-0	17	HP	0	59922	48745	1.53662	29.4	3.32514	0.462122
DIET-17 (HC) U-360	17	HC	360	51628	109536	0.589167	14.4	1.62864	0.361754
DIET-17 (HF) U-360	17	HF	360	12913	30018	0.537719	20.5	2.31855	0.23192
DIET-17 (HP) U-360	17	HP	360	17547	33829	0.648371	11.5	1.30065	0.498498
DIET-18 (HC) U-0	18	HC	0	38086	64616	0.736776	34.8	3.93588	0.187195
DIET-18 (HF) U-0	18	HF	0	35284	58320	0.756259	26.7	3.01977	0.250436
DIET-18 (HP) U-0	18	HP	0	57948	61773	1.1726	30	3.393	0.345594
DIET-18 (HC) U-360	18	HC	360	24140	63078	0.478376	28.3	3.20073	0.149458
DIET-18 (HF) U-360	18	HF	360	33251	60001	0.692718	11.3	1.27803	0.54202
DIET-18 (HP) U-360	18	HP	360	14697	21340	0.860883	10.2	1.15362	0.746245
DIET-20 (HC) U-0	20	HC	0	27054	81584	0.414511	24.6	2.78226	0.148984
DIET-20 (HF) U-0	20	HF	0	36968	165833	0.278654	37.3	4.21863	0.0660532
DIET-20 (HP) U-0	20	HP	0	115740	165255	0.875465	32	3.6192	0.241895
DIET-20 (HF) U-360	20	HC	360	13999	28107	0.622576	7.2	0.81432	0.764535
DIET-20 (HP) U-360	20	HF	360	33472	115081	0.36357	9.9	1.11969	0.324706
DIET-21 (HC) U-0	20	HP	360	24124	21811	1.38256	7.7	0.87087	1.58756
DIET-21 (HF) U-0	21	HC	0	34276	88297	0.485237	21.3	2.40903	0.201424
DIET-21 (HP) U-0	21	HF	0	17093	48841	0.437465	26.3	2.97453	0.14707
DIET-21 (HC) U-360	21	HP	0	5908	4148	1.78038	23.3	2.63523	0.675606
DIET-21 (HF) U-360	21	HC	360	14602	62872	0.290312	3.2	0.36192	0.802144
DIET-21 (HP) U-360	21	HF	360	13794	83846	0.205645	2.1	0.23751	0.865837
DIET-22 (HC) U-0	21	HP	360	10164	42919	0.296023	2.6	0.29406	1.00667
DIET-20 (HC) U-360	22	HC	0	3377	9541	0.442433	19.4	2.19414	0.201643
DIET-22 (HF) U-0	22	HF	0	13555	9104	1.86113	21.5	2.43165	0.765378
DIET-22 (HP) U-0	22	HP	0	52785	34126	1.93346	12.3	1.39113	1.38985
DIET-22 (HC) U-360	22	HC	360	7507	19668	0.477107	9	1.0179	0.468717
DIET-22 (HF) U-360	22	HF	360	8609	15879	0.677703	8.5	0.96135	0.70495
DIET-22 (HP) U-360	22	HP	360	22441	75596	0.371068	9.2	1.04052	0.356618
